# Supplementary material for: Unveiling New Arsenic Compounds in Plants via Tailored 2D-RP-HPLC Separation with ICP and ESI MS Detection
Source: Molecules. 2024 Jun 27;29(13):3055. doi: 10.3390/molecules29133055 (PMC11243089; doi:10.3390/molecules29133055)
Supplement: Supplementary file 1 [file molecules-29-03055-s001.zip]

Archive with 1 entries (1 files):
- molecules-3059684-SI.pdf
